# Supplementary material for: miRNome traits analysis on endothelial lineage cells discloses biomarker potential circulating microRNAs which affect progenitor activities
Source: BMC Genomics. 2014 Sep 18;15(1):802. doi: 10.1186/1471-2164-15-802 (PMC4176563; doi:10.1186/1471-2164-15-802)
Supplement: Supplementary file 1 — Additional file 1: Table S1: Oligo sequences. (XLS 30 KB) [file 12864_2014_6478_MOESM1_ESM.xls]

## Sheet: miR
miRNA Name		Sequence
hsa-miR-221-3p	RT	gTCgTATCCAgTgCAgggTCCgAggTATTCgCACTggATACgACgAAACC
	Forward	AgCCgAgCTACATTgTCTgCTg
	Reverse	gTgCAgggTCCgAggT
hsa-miR-222-3p	RT	gTCgTATCCAgTgCAgggTCCgAggTATTCgCACTggATACgACACCCAg
	Forward	ATgCCgAgCTACATCTggCTA
	Reverse	gTgCAgggTCCgAggT
hsa-miR-181b-5p	RT	gTCgTATCCAgTgCAgggTCCgAggTATTCgCACTggATACgACACCCAC
	Forward	AACATTCATTgCTgTC
	Reverse	gTgCAgggTCCgAggT
hsa-miR-142-3p	RT	gTCgTATCgAgTgCAgggACCgTggTCTCgATACgACTCCATA
	Forward	gCCgTgTAgTgTTTCCTACT
	Reverse	gCAgggACCgTggT
hsa-miR-340-5p	RT	gTCgTATCgAgTgCAgggACCgTggTCTCgATACgACAATCAg
	Forward	gCCgTTATAAAgCAATgAgA
	Reverse	gCAgggACCgTggT
hsa-miR-146b-5p	RT	gTCgTATCgAgTgCAgggACCgTggTCTCgATACgACAgCCTA
	Forward	gCCgTgAgAACTgAATTCCA
	Reverse	gCAgggACCgTggT
miR-N5-5p	RT	gTCgTATCCAgTgCAgggTCCgAggTATTCgCACTggATACgACCCAATg
	Forward	TgggCAgAgCAgAgCCT
	Reverse	gTgCAgggTCCgAggT
miR-N5-3p	RT	gTCgTATCCAgTgCAgggTCCgAggTATTCgCACTggATACgACTgTgAg
	Forward	CAACAggCCTTgCTCT
	Reverse	gTgCAgggTCCgAggT
miR-N12-5p	RT	gTCgTATCCAgTgCAgggTCCgAggTATTCgCACTggATACgACTCTTTg
	Forward	AggACTgCTggAggACC
	Reverse	gTgCAgggTCCgAggT
miR-N12-3p	RT	gTCgTATCCAgTgCAgggTCCgAggTATTCgCACTggATACgACggAggT
	Forward	TCTggggCCCTgggCA
	Reverse	gTgCAgggTCCgAggT

## Sheet: Gene
Table S1: Oligo sequences
Gene Name		Sequence
VEGFA	Forward	gCTggCCTTggTgAggTTT
	Reverse	ACgAgggCCTggAgTgTgT
GAPDH	Forward	ggAgTCCACTggCgTCTTCA
	Reverse	TggTTCACACCCATgACgAA
pri-miR-221/222	Forward	TCAACACAACTgCCTACTgCATTCA
	Reverse	gTCCCAgCATTTCTgACTgTTggT
ETS1	Forward	gAgCTTTTCCCCTCCCCggAT
	Reverse	TgCCgggggTCTTTTgggAT
ETS2	Forward	AggAgTTTCAgATgTTCCCC
	Reverse	gTCCCAgAATTgTTggTgAg
PIK3R1	Forward	CgCACATCCCAggAAATC
	Reverse	TCTTTgCTgTACCgCTCTTg
U6	Forward	CTCgCTTCggCAgCAC
	Reverse	AACgCTTCACgAATTTgCg
