# Supplementary material for: miRNome traits analysis on endothelial lineage cells discloses biomarker potential circulating microRNAs which affect progenitor activities
Source: BMC Genomics. 2014 Sep 18;15(1):802. doi: 10.1186/1471-2164-15-802 (PMC4176563; doi:10.1186/1471-2164-15-802)
Supplement: Supplementary file 2 — Additional file 2: Table S2: Baseline characteristic of 55 studied subjects in healthy and CAD patients. (XLS 32 KB) [file 12864_2014_6478_MOESM2_ESM.xls]

## Sheet: 工作表1
	Table S2: Baseline characteristic of 55 studied subjects in healthy and CAD patients
					Healthy (N=15)		CAD (N=40)		p Values
	Age (years)				63.1 (9.2)		65.2 (4.3)		0.277
	Gender								0.285
	Male				8 (53%)		22 (55%)
	Female				7 (47%)		18 (45%)
	Body Mass Index (kg/m²)				24.2 (5.8)		26.3 (2.4)		0.482
	Smoking				5 (33%)		11 (28%)		0.723
	Blood Pressure (mmHg)
	Systolic Blood Pressure (SBP)				122.8 (13.5)		132.3 (14.2)		0.301
	Diastolic Blood Pressure (DBP)				74.2 (9.8)		77.2 (6.3)		0.561
	Diabetes Mellitus (DM)				1 (6%)		3 (7.5%)		0.922
	Fasting Blood Sugar (mg/dl)				102.2 (23.1)		141.6 (23.6)		0.007
	Lipid Profile (mg/dl)
	Total Cholesterol				163.5 (24.5)		167.2 (31.3)		0.722
	Triglyceride				91.45 (22.9)		97.2 (23.77)		0.411
	High Density Lipoprotein (HDL)				51.8 (13.2)		45.0 (16.3)		0.085
	Low Density Lipoprotein (LDL)				92.8 (27.3)		112.3 (25.1)		0.451
	Creatinine (mg/dl)				0.77 (0.18)		1.13 (0.12)		< 0.001
	Uric Acid				5.67 (3.12)		7.14 (1.28)		0.031
	Estimated Glomerular Filtration Rate				81.3 (9.2)		58 (10.2)		0.023
	Medication Use
	Angiotensin-converting enzyme inhibitors				1 (6%)		9 (22.5%)		0.101
	Angiotensin II receptor blockers				1 (6%)		15 (38%)		0.188
	Calcium channel blockers				2 (13%)		23 (57.5%)		0.082
	Diuretics				2 (13%)		8 (20%)		0.903
	Statin				4 (26%)		23 (57.7%)		0.028
	CAD, Coronary artery disease.
	Values are mean (SD) or number (%)
