# Supplementary material for: miRNome traits analysis on endothelial lineage cells discloses biomarker potential circulating microRNAs which affect progenitor activities
Source: BMC Genomics. 2014 Sep 18;15(1):802. doi: 10.1186/1471-2164-15-802 (PMC4176563; doi:10.1186/1471-2164-15-802)
Supplement: Supplementary file 3 — Additional file 3: Table S3: miRNA expression profile in Figures 1F and 2A. (XLS 95 KB) [file 12864_2014_6478_MOESM3_ESM.xls]

## Sheet: 1f_left
Table S3: miRNA expression profile in Figures 1F and 2A
Name	eEPC	LEPC	EC	Biomarker potential	Reference
mir-3137	0	138.769	299.896
mir-1343	0	151.385	327.159
mir-10a-5p	948862	4569720	8273950
mir-10b-5p	798783	4444960	8194570
mir-139-5p	11085.1	124423	301025
mir-1252	0	479.385	1542.32
mir-4743	0	193.07	446.222
mir-3688-3p	0	302.769	981.477
mir-5002-5p	0	277.538	849.705
mir-3130-5p	0	222.031	685.476
mir-365a-3p	23254.1	59392.3	91162.5
mir-365b-3p	23254.1	59392.3	91162.5
mir-139-3p	1465	19377.2	78872.6
mir-3128	46.71	217.204	469.402
mir-542-3p	99905.1	388819	762810
mir-452-5p	2222.65	635761	991514
mir-224-5p	409.269	99056	149091
mir-224-3p	280.26	2027.24	3817.8
mir-4791	90.2961	414.309	672.311
mir-365a-5p	93.42	1279.09	2836.17
mir-5699	146.5	756.923	1254.11
mir-584-3p	0	454.154	1013.03
mir-582-3p	10420.7	95877.7	167999
mir-149-5p	0	4300.64	15677.5
mir-1296	830.164	6191.63	9934.73
mir-193b-5p	195.333	1362.46	2399.17
mir-491-3p	390.665	2289.69	3671.45
mir-504	97.6664	5298.46	15794.5
mir-4645-3p	244.166	2119.38	3880.47
mir-4775	36.3119	529.846	799.722
mir-2682-3p	0	832.615	1375.28
mir-3117-3p	0	20046.2	51924.8
mir-584-5p	257.689	8873.69	14388.7
mir-3200-3p	1465	11959.4	18866.2
mir-221-3p	71253.3	1208290	2262990	Y	http://www.ncbi.nlm.nih.gov/pubmed/23555914
mir-3145-3p	74.6063	693.846	1132.94
mir-23b-5p	0	504.615	985.112	Y	http://www.ncbi.nlm.nih.gov/pubmed/17379831
mir-3125	0	499.569	959.667
mir-1908	0	634.374	1142.46
mir-3934	34.1008	649.512	1124.41
mir-96-5p	186.84	1592.83	6053.67
mir-27b-3p	1639700	3747500	6622530	Y	http://www.ncbi.nlm.nih.gov/pubmed/17540974
mir-574-3p	4458.15	7319.68	11792.9
mir-219-5p	204.634	475.78	942.53
mir-1913	0	75.6923	218.106
mir-4485	171.893	630.012	1777.38
mir-27a-3p	2072720	4056310	7057160	Y	http://www.ncbi.nlm.nih.gov/pubmed/22207734
mir-152	293928	525376	858052
mir-34c-5p	9809.1	21575.6	370923
mir-3121-3p	32.5555	50.4615	145.404
mir-138-5p	1821.69	3040.86	12778.2
mir-516a-3p	0	41.1168	299.948
mir-516b-3p	0	41.1168	299.948
mir-449a	292.999	454.154	981.477
mir-92b-5p	97.6664	151.385	327.159
mir-3687	89.5275	138.769	299.896
mir-3136-5p	280.26	434.408	1043.12
mir-181c-5p	6836.65	10647.4	25518.4
mir-183-5p	793.539	2528.12	10141.9
mir-34b-5p	93.42	302.197	1147.43
let-7b-3p	6310.97	10054.5	17230.4
mir-3912	1739.39	2616.79	4398.47
mir-138-1-3p	97.6664	151.385	272.633
mir-129-5p	68.2114	814.113	21461.4
mir-4792	15537.3	40753.9	144343
mir-449b-5p	292.999	454.154	872.424
mir-129-1-3p	0	201.846	5107.32
mir-129-2-3p	0	201.846	5216.37
mir-3911	292.999	605.538	1690.32

## Sheet: 1f_middle
Name	eEPC	LEPC	EC	Biomarker potential	Reference
mir-3682-3p	136.423	330.403	228.492
mir-3194-5p	409.269	898.696	685.476
mir-193a-5p	26369.9	66684.9	48146.9
mir-320a	93106.4	237069	170744
mir-3611	282.514	883.592	628.353
mir-499a-3p	48.8332	151.385	109.053	Y	http://www.ncbi.nlm.nih.gov/pubmed/17379831
mir-4680-3p	102.317	317.187	228.492
mir-210	4980.98	50713.8	41055.9	Y	http://www.ncbi.nlm.nih.gov/pubmed/21360638
mir-576-3p	126.807	272.714	257.978
mir-33b-5p	322.299	3122.5	2589.1
mir-135a-5p	0	1937.6	1356.05
mir-1180	195.333	4390.15	4034.96
mir-33b-3p	48.8332	227.077	218.106
mir-455-5p	585.998	71529.2	63232.6
mir-151a-5p	5994.69	89379.7	83714.4
mir-222-3p	24251.1	1544680	1405160	Y	http://www.ncbi.nlm.nih.gov/pubmed/23555914
mir-125b-2-3p	585.998	83032.4	74447.9	Y	http://www.ncbi.nlm.nih.gov/pubmed/22391569
mir-199a-3p	9226.22	142152	129895
mir-1293	0	605.538	545.265
mir-199b-3p	4613.11	70357.2	63911.3	Y	http://www.ncbi.nlm.nih.gov/pubmed/17712037
mir-4766-3p	0	317.187	285.615
mir-3129-5p	0	1059.69	908.775
mir-550a-3p	301.138	2073.78	1853.9
mir-299-5p	48.8332	25079.4	17539.4
mir-3193	0	681.231	545.265
mir-665	0	1793.46	1361.93
mir-656	0	13031.1	8796.94
mir-126-3p	94882.9	94773200	66135100	Y	http://www.ncbi.nlm.nih.gov/pubmed/18227515
mir-3619-3p	0	630.769	545.265
mir-195-5p	2772.8	118250	100432
mir-491-5p	976.664	5449.85	5016.44
mir-1307-3p	46977.5	207170	193296
mir-668	0	868.816	730.181
mir-485-5p	0	2800.62	2235.59
mir-361-5p	75787.3	122661	128650
mir-3692-3p	0	416.308	499.826
mir-151a-3p	44947.6	1123770	1445330
mir-3656	5.45196	129.854	148.716
mir-1271-5p	156.806	334.759	352.259
mir-3117-5p	0	582.831	659.771
mir-151b	1752.76	13011.7	14005.8
mir-30c-2-3p	5298.4	68454.7	75492.8
mir-3192	0	144.803	156.467
mir-589-5p	28437.2	61689.2	63614.3
mir-3200-5p	0	605.538	654.318
mir-4510	0	2573.54	2998.96
mir-10b-3p	0	21547.1	26681.6
mir-1910	0	348.905	380.82
mir-675-3p	0	333.046	359.875
mir-4638-3p	0	289.605	312.935
mir-134	390.665	500004	483245
mir-31-3p	644.598	181750	173815
mir-379-5p	3069.51	3107970	2761170
mir-654-3p	207.541	181345	168634
mir-589-3p	1521.97	6465.38	6347.79
mir-34b-3p	0	454.154	436.212
mir-3676-3p	161.15	3063.67	3078.93
mir-497-5p	306.951	33468.2	34829.6
mir-3189-5p	0	1198.97	1247.57
mir-3162-5p	0	304.086	312.935
mir-21-3p	40006	199352	140351
mir-301b	3649.22	21141.2	14342.8
mir-324-5p	11584.1	30408.6	24878.3
mir-1277-3p	1572.74	5846.26	4413.22
mir-4665-5p	93.42	434.408	312.935
mir-320e	73.6373	208.491	159.87
mir-1287	1367.33	5878.77	4144.02
mir-181b-5p	66263.3	322251	222426	Y	http://www.ncbi.nlm.nih.gov/pubmed/17540974
mir-93-5p	484196	922610	821854
mir-5001-5p	268.583	867.308	699.757
mir-99b-3p	3174.16	36493.8	25132.2
mir-600	0	144.803	104.312
mir-3944-3p	0	144.803	104.312
mir-5088	0	144.803	104.312
mir-4781-5p	0	158.593	114.246
mir-424-3p	3888.05	27119.5	19821.7
mir-1915-5p	0	151.385	109.053
mir-515-3p	0	151.385	109.053
mir-29a-5p	13563.7	69014.7	57398.2
mir-92a-3p	189265	932569	775170
mir-320d	128.753	509.275	442.212
mir-27b-5p	1269.66	34381.1	24536.9
mir-193b-3p	6352.22	100310	74694.8
mir-221-5p	40943.7	783522	569719	Y	http://www.ncbi.nlm.nih.gov/pubmed/17379831
mir-16-2-3p	5493.73	13921.1	12230.7
mir-1266	93.42	434.408	347.705
mir-1304-3p	361.581	2321.98	1814.57
mir-3196	59.685	172.969	151.082
mir-2277-3p	102.317	991.209	742.599
mir-3197	0	289.605	208.623
mir-1227	0	338.092	239.917
mir-4449	97.6664	151.385	163.58
mir-1237	0	158.593	228.492
mir-23a-5p	976.664	3380.92	4207.63	Y	http://www.ncbi.nlm.nih.gov/pubmed/19574461
mir-597	0	151.385	218.106
mir-3155a	0	87.2264	114.246
mir-4516	46.8118	299.47	401.371
mir-10a-3p	1367.33	11644	16494.3
mir-3155b	0	101.764	133.287
mir-5189	0	416.308	599.792
mir-874	1757.99	22152.6	31962.9
mir-582-5p	4468	26953.4	35081.5
mir-365b-5p	2099.83	7972.92	9687.54
mir-4461	193.068	585.043	678.516
mir-3940-3p	0	302.769	436.212
mir-4498	0	302.769	436.212
mir-4741	0	289.605	417.246
mir-450b-5p	2588.16	22770.8	30725.5
let-7b-5p	597367	1480930	1892160
mir-450a-5p	11752.5	41206.9	58870.5
mir-769-5p	41876.1	87239.6	108044
mir-181c-3p	2181.22	8830.77	11795.9
mir-598	50379.6	98540.6	113454
mir-3620	292.999	529.846	599.792
mir-4785	51.1586	237.89	342.738
mir-1270	1915.11	5864.51	7527.82
mir-2355-3p	8753.35	13180.6	15551.9
mir-15b-3p	23645	49114.2	62894.5
mir-3691-5p	1307.88	2751.25	3616.14
let-7c	2117330	3732340	4563890
mir-1278	488.332	832.615	1199.58
mir-2277-5p	537.165	1006.08	1399.51
mir-181a-2-3p	49516.8	79476.9	104200
mir-331-3p	45208.3	70032.2	89129.6

## Sheet: 1f_right
Name	eEPC	LEPC	EC	Biomarker potential	Reference
mir-26b-3p	4004.32	1513.85	817.898
mir-652-3p	95328.9	33415.6	19079.1
mir-147b	2073.78	105.969	0
mir-1976	7770.99	166.523	0
mir-132-5p	6885.48	984	490.739
mir-141-3p	7979.1	2952	1887.83
mir-211-5p	472.054	50.4615	0
mir-708-5p	3259.41	20.6861	4.01198
mir-147a	1099.4	33.3046	0
mir-363-3p	12599	454.154	218.106
mir-4425	732.498	37.8462	0
mir-142-3p	10755100	8181.35	1929.76
mir-146b-3p	6291.57	50.4615	0
mir-212-3p	3990.37	2378.9	1142.46
mir-203	5111.21	2169.85	581.616
mir-3607-3p	3509.48	1776.25	1019.65
mir-4657	840.78	289.605	104.312
mir-32-3p	1111.77	628.246	327.159
mir-3190-3p	653.94	289.605	121.697
mir-3614-5p	716.22	289.605	110.831
mir-944	683.665	454.154	0
mir-548k	1244.8	688.8	163.58
mir-4637	390.665	151.385	0
mir-4777-5p	244.166	151.385	0
mir-4642	292.999	151.385	0
mir-4536-5p	306.951	158.593	0
mir-765	767.379	356.835	0
mir-3202	390.665	201.846	0
mir-4742-5p	1058.76	434.408	0

## Sheet: 2a_left
Name	eEPC	LEPC	EC	Biomarker potential	Reference
mir-486-5p	1855.66	454.154	654.318
mir-22-5p	184676	94556.5	114740
mir-7-1-3p	7233.82	3885.54	4816.51
mir-766-5p	390.665	151.385	218.106
mir-3074-5p	204.634	79.2967	114.246
mir-616-3p	150.685	37.8462	31.3023
mir-374c-5p	149959	55321	47987.2
mir-146a-5p	16656300	4798980	4007680	Y	http://www.ncbi.nlm.nih.gov/pubmed/21171923
mir-140-5p	952928	352672	300168
mir-188-3p	1023.17	158.593	114.246
mir-16-5p	3932680	1215660	893140	Y	http://www.ncbi.nlm.nih.gov/pubmed/23263626
mir-576-5p	866.158	496.814	425.291
mir-2964a-3p	233.55	72.4013	52.1558
mir-5581-3p	1204.55	302.769	218.106
mir-4787-3p	671.456	138.769	99.9653
mir-4772-5p	1569.64	302.769	218.106
let-7g-5p	4587800	2320110	2213560	Y	http://www.ncbi.nlm.nih.gov/pubmed/24093444
mir-4504	1188.27	731.692	708.845
mir-489	21291.3	151.385	109.053
mir-200b-3p	9896.86	2926.77	2835.38
let-7d-3p	76668.1	27930.5	27045.2
mir-374b-5p	586123	161924	152383
mir-548ac	137.215	33.1154	31.4576
mir-374a-5p	627160	173177	164487
mir-429	2563.74	908.308	872.424
mir-146b-5p	18228100	234029	197207
mir-128	81843.5	53578.1	53356.7
mir-5690	44766.2	2220.31	2284.92
mir-3653	1445.86	263.134	266.574
mir-5586-5p	911.553	0	0
mir-3667-5p	1045.03	0	0
mir-4423-5p	1269.66	0	0
mir-4632	1367.33	0	0
mir-1228-5p	455.311	0	0
mir-5684	523.099	0	0
mir-708-3p	569.43	0	0
mir-514a-3p	613.903	0	0
mir-223-5p	12126.9	0	0
mir-3191-3p	373.68	0	0
mir-1228-3p	931.086	0	0
mir-4423-3p	375.163	0	0
mir-3690	1409.99	0	0
mir-4777-3p	423.221	0	0
mir-124-3p	8540.92	0	0
mir-200c-3p	11148.1	2509.91	2503.48
mir-26a-2-3p	9417.83	3645.85	3635.1
mir-548a-3p	2851.43	175.038	203.426
mir-32-5p	465283	114549	122072
mir-29c-5p	43534.8	17409.2	17802.9
mir-142-5p	478042	39.6484	57.123
mir-4662a-5p	1562.66	151.385	163.58
mir-148a-5p	11923.1	2270.77	2399.17
mir-146a-3p	3908.56	1606.59	1718.29
mir-570-3p	296.598	64.8791	76.164
mir-148b-3p	1667310	866944	930659
mir-200a-3p	7498.9	1135.38	1451.62
mir-3613-5p	65652.9	11902.2	14856.8
mir-26b-5p	2522200	629779	743046
mir-26a-5p	5791500	1439580	1707500
mir-340-5p	480553	21240.1	31316
mir-340-3p	40890.7	4087.38	5452.65
mir-338-3p	123711	16702.8	23520.9
mir-199b-5p	3469.89	434.408	625.87	Y	http://www.ncbi.nlm.nih.gov/pubmed/21102440
mir-30b-3p	2221.91	605.538	763.371
mir-140-3p	7254840	2516100	2964820
mir-148b-5p	216868	102574	115814
mir-378a-5p	8752.53	1740.92	2502.77
mir-361-3p	50294.1	23460.3	27851.2
mir-548e	4885.47	1210.13	1591.27
mir-197-3p	242800	102565	122115

## Sheet: 2a_middle
Name	eEPC	LEPC	EC	Biomarker potential	Reference
mir-7-5p	40624.3	69321.6	29691.3
mir-551a	153.476	1110.15	228.492
mir-4448	24.4901	179.952	35.4716
mir-4454	1279.22	5895.73	1591.67
mir-744-3p	2636.99	8250.46	3162.54
mir-3913-5p	911.553	1564.31	999.653
mir-125a-5p	385746	631111	419138
mir-3684	204.634	396.483	228.492
mir-628-5p	22414.4	66017.4	31952.5
mir-3609	179.055	462.564	233.252
mir-3164	488.332	1412.92	654.318
mir-320c	772.669	1594.16	921.784
mir-186-5p	944550	2587230	1177580
mir-3615	2046.34	3171.87	1846.98
mir-624-5p	996.197	2851.08	763.371
mir-720	87.8891	337.702	63.1121
mir-339-5p	5752.41	9034.26	5397.57
mir-766-3p	1365	2071.63	1275.1
mir-641	1076.02	3191.69	899.688
mir-155-5p	346955	700080	305259
mir-545-5p	218.389	441.894	191.716
mir-590-5p	19959.8	33590.2	19142.4
mir-4797-3p	187.581	498.436	171.369
mir-145-5p	797.084	2568.75	797.239	Y	http://www.ncbi.nlm.nih.gov/pubmed/19487295
mir-3622b-3p	0	475.78	0
mir-3926	0	528.645	0
mir-4653-5p	0	605.538	0
mir-4725-3p	0	605.538	0
mir-4803	0	634.374	0
mir-196b-3p	0	643.385	0
mir-218-2-3p	0	756.923	0
mir-1257	0	211.458	0
mir-141-5p	0	302.769	0
mir-5087	0	217.204	0
mir-200b-5p	0	302.769	0
mir-3143	0	266.437	0
mir-4474-3p	0	302.769	0
mir-449c-5p	0	266.437	0
mir-4734	0	302.769	0
mir-4758-3p	0	289.605	0
mir-5191	0	302.769	0
mir-943	0	317.187	0
mir-4645-5p	0	350.575	0
mir-4999-3p	0	416.308	0
mir-1914-3p	0	454.154	0
mir-3607-5p	0	454.154	0
mir-3152-3p	0	681.231	0
mir-4479	0	454.154	0
mir-3938	0	908.308	0
mir-425-5p	571544	1208810	581850
mir-548l	50.5171	416.308	54.5265
mir-186-3p	8161.25	14520.3	8696.98
mir-185-3p	5420.48	10296.9	5643.49
mir-423-3p	147449	361669	156590

## Sheet: 2a_right
Name	eEPC	LEPC	EC	Biomarker potential	Reference
mir-664-5p	3625.86	3191.69	6567.72
mir-184	1709.16	1211.08	12622.9
mir-5187-5p	488.332	454.154	763.371
mir-30a-5p	11183900	8306640	22959200
mir-4677-3p	9352.1	7241.23	20595.3
mir-30e-5p	8067980	6487390	17971700
mir-30d-5p	4865090	6371500	18308800
mir-190b	1261.91	1427.34	2342.04
mir-23c	29797.1	36578.3	73726.3
mir-326	12077	14242.9	24372.9
mir-505-5p	2343.99	2270.77	4580.23
mir-182-5p	12898.9	13356.5	57471.8
mir-3118	0	0	3781.29
mir-34c-3p	0	0	436.212
mir-3189-3p	0	0	354.163
mir-1537	0	0	327.159
mir-518b	0	0	327.159
mir-521	0	0	327.159
mir-3180	0	0	315.68
mir-516a-5p	0	0	312.935
mir-3180-3p	0	0	272.633
mir-4674	0	0	228.492
mir-519a-3p	0	0	221.178
mir-2681-3p	0	0	218.106
mir-3920	0	0	218.106
mir-4679	0	0	218.106
mir-516b-5p	0	0	218.106
mir-592	0	0	218.106
mir-122-5p	309.277	378.462	3444.26
mir-95	2677.95	3421.03	16605.1
