# Supplementary material for: miRNome traits analysis on endothelial lineage cells discloses biomarker potential circulating microRNAs which affect progenitor activities
Source: BMC Genomics. 2014 Sep 18;15(1):802. doi: 10.1186/1471-2164-15-802 (PMC4176563; doi:10.1186/1471-2164-15-802)
Supplement: Supplementary file 4 — Additional file 4: Table S4: Stage specific miRNA expression profile. (XLS 120 KB) [file 12864_2014_6478_MOESM4_ESM.xls]

## Sheet: Early_only
Table S4: Stage specific miRNA expression profile
Name	eEPC	LEPC	EC	Biomarker potential	Reference
hsa-mir-1228-3p	931.086	0	0
hsa-mir-1228-5p	455.311	0	0
hsa-mir-124-3p	8540.92	0	0
hsa-mir-1299	1403.82	1.05128	29.1722
hsa-mir-133a	2832.32	0	72.702
hsa-mir-142-5p	478042	39.6484	57.123
hsa-mir-146b-3p	6291.57	50.4615	0
hsa-mir-147a	1099.4	33.3046	0
hsa-mir-211-5p	472.054	50.4615	0
hsa-mir-223-5p	12126.9	0	0
hsa-mir-2964a-3p	233.55	72.4013	52.1558
hsa-mir-3191-3p	373.68	0	0
hsa-mir-3667-5p	1045.03	0	0
hsa-mir-3690	1409.99	0	0
hsa-mir-378b	486.746	31.8181	94.8756
hsa-mir-378e	650.099	25.326	95.3461
hsa-mir-378h	204.452	17.4827	54.8891
hsa-mir-4423-3p	375.163	0	0
hsa-mir-4423-5p	1269.66	0	0
hsa-mir-4425	732.498	37.8462	0
hsa-mir-4632	1367.33	0	0
hsa-mir-4777-3p	423.221	0	0
hsa-mir-514a-3p	613.903	0	0
hsa-mir-548ac	137.215	33.1154	31.4576
hsa-mir-5586-5p	911.553	0	0
hsa-mir-5684	523.099	0	0
hsa-mir-570-3p	296.598	64.8791	76.164
hsa-mir-616-3p	150.685	37.8462	31.3023
hsa-mir-708-3p	569.43	0	0
hsa-mir-708-5p	3259.41	20.6861	4.01198

## Sheet: Late_only
Name	eEPC	LEPC	EC	Biomarker potential	Reference
hsa-mir-1257	0	211.458	0
hsa-mir-141-5p	0	302.769	0
hsa-mir-143-5p	0	302.769	54.5265
hsa-mir-1914-3p	0	454.154	0
hsa-mir-196b-3p	0	643.385	0
hsa-mir-200b-5p	0	302.769	0
hsa-mir-218-2-3p	0	756.923	0
hsa-mir-3074-3p	97.6664	1211.08	0
hsa-mir-3143	0	266.437	0
hsa-mir-3152-3p	0	681.231	0
hsa-mir-3199	0	313.739	69.5411
hsa-mir-3607-5p	0	454.154	0
hsa-mir-3622b-3p	0	475.78	0
hsa-mir-3926	0	528.645	0
hsa-mir-3938	0	908.308	0
hsa-mir-4448	24.4901	179.952	35.4716
hsa-mir-4474-3p	0	302.769	0
hsa-mir-4479	0	454.154	0
hsa-mir-4488	35.0021	115.732	53.6079
hsa-mir-4497	8.42612	713.67	80.6443
hsa-mir-449c-5p	0	266.437	0
hsa-mir-4531	6.01866	312.522	10.0805
hsa-mir-4645-5p	0	350.575	0
hsa-mir-4653-5p	0	605.538	0
hsa-mir-4661-5p	0	227.077	54.5265
hsa-mir-4725-3p	0	605.538	0
hsa-mir-4734	0	302.769	0
hsa-mir-4745-5p	93.42	1737.63	0
hsa-mir-4758-3p	0	289.605	0
hsa-mir-4803	0	634.374	0
hsa-mir-4999-3p	0	416.308	0
hsa-mir-5087	0	217.204	0
hsa-mir-5191	0	302.769	0
hsa-mir-548aw	22.7911	306.583	3.81204
hsa-mir-548l	50.5171	416.308	54.5265
hsa-mir-550b-2-5p	5.74508	151.385	72.702
hsa-mir-720	87.8891	337.702	63.1121
hsa-mir-943	0	317.187	0

## Sheet: EC_only
Name	eEPC	LEPC	EC	Biomarker potential	Reference
hsa-mir-1537	0	0	327.159
hsa-mir-1913	0	75.6923	218.106
hsa-mir-212-5p	93.42	0	208.623
hsa-mir-2681-3p	0	0	218.106
hsa-mir-3118	0	0	3781.29
hsa-mir-3121-3p	32.5555	50.4615	145.404
hsa-mir-3155a	0	87.2264	114.246
hsa-mir-3180	0	0	315.68
hsa-mir-3180-3p	0	0	272.633
hsa-mir-3189-3p	0	0	354.163
hsa-mir-34c-3p	0	0	436.212
hsa-mir-3920	0	0	218.106
hsa-mir-4284	59.685	34.1416	816.814
hsa-mir-4674	0	0	228.492
hsa-mir-4679	0	0	218.106
hsa-mir-4684-3p	97.6664	0	327.159
hsa-mir-516a-3p	0	41.1168	299.948
hsa-mir-516a-5p	0	0	312.935
hsa-mir-516b-3p	0	41.1168	299.948
hsa-mir-516b-5p	0	0	218.106
hsa-mir-518b	0	0	327.159
hsa-mir-519a-3p	0	0	221.178
hsa-mir-521	0	0	327.159
hsa-mir-592	0	0	218.106

## Sheet: Early_Late
Name	eEPC	LEPC	EC	Biomarker potential	Reference
hsa-mir-1229	186.84	289.605	0
hsa-mir-1294	146.5	927.231	54.5265
hsa-mir-147b	2073.78	105.969	0
hsa-mir-155-3p	341.832	378.462	0
hsa-mir-1976	7770.99	166.523	0
hsa-mir-3188	373.68	868.816	0
hsa-mir-3202	390.665	201.846	0
hsa-mir-374c-3p	211.61	151.385	18.1755
hsa-mir-4536-3p	204.634	105.729	76.164
hsa-mir-4536-5p	306.951	158.593	0
hsa-mir-4637	390.665	151.385	0
hsa-mir-4642	292.999	151.385	0
hsa-mir-4742-5p	1058.76	434.408	0
hsa-mir-4777-5p	244.166	151.385	0
hsa-mir-4787-3p	671.456	138.769	99.9653
hsa-mir-5100	226.586	242.215	26.1727
hsa-mir-765	767.379	356.835	0
hsa-mir-944	683.665	454.154	0

## Sheet: Late_EC
Name	eEPC	LEPC	EC	Biomarker potential	Reference
hsa-let-7a-2-3p	0	10975.4	3925.91
hsa-mir-100-3p	0	171013	10362.9
hsa-mir-10b-3p	0	21547.1	26681.6
hsa-mir-1185-1-3p	0	16299.1	6602.66
hsa-mir-1185-2-3p	0	15390.8	6275.51
hsa-mir-1193	0	1448.03	312.935
hsa-mir-1197	0	1585.93	942.53
hsa-mir-1227	0	338.092	239.917
hsa-mir-1237	0	158.593	228.492
hsa-mir-1252	0	479.385	1542.32
hsa-mir-125b-1-3p	0	49231.3	6706.76	Y	http://www.ncbi.nlm.nih.gov/pubmed/22391569
hsa-mir-1266	93.42	434.408	347.705
hsa-mir-127-5p	48.8332	160930	105558
hsa-mir-1276	0	5328.74	2859.92
hsa-mir-129-1-3p	0	201.846	5107.32
hsa-mir-129-2-3p	0	201.846	5216.37
hsa-mir-129-5p	68.2114	814.113	21461.4
hsa-mir-1293	0	605.538	545.265
hsa-mir-130a-5p	0	1968	690.669
hsa-mir-1343	0	151.385	327.159
hsa-mir-135a-5p	0	1937.6	1356.05
hsa-mir-135b-3p	0	454.154	218.106
hsa-mir-135b-5p	0	1258.4	782.337
hsa-mir-136-5p	93.42	338762	66340.1
hsa-mir-138-1-3p	97.6664	151.385	272.633
hsa-mir-149-5p	0	4300.64	15677.5
hsa-mir-154-3p	97.6664	87702.1	10141.9
hsa-mir-154-5p	0	14230.2	8397.08
hsa-mir-187-3p	97.6664	1211.08	327.159
hsa-mir-1908	0	634.374	1142.46
hsa-mir-1910	0	348.905	380.82
hsa-mir-1915-5p	0	151.385	109.053
hsa-mir-194-3p	0	529.846	109.053
hsa-mir-196a-3p	0	16879.4	109.053
hsa-mir-19a-5p	48.8332	1089.13	316.254
hsa-mir-204-3p	0	3964.83	571.23
hsa-mir-204-5p	97.6664	32961.2	8451.61
hsa-mir-214-3p	0	19443	3871.38
hsa-mir-214-5p	0	12060.3	5464.77
hsa-mir-216a	0	2106880	42803.3
hsa-mir-216b	0	61139.2	3853.21
hsa-mir-217	93.42	4207650	224009
hsa-mir-218-1-3p	0	1513.85	109.053
hsa-mir-2276	97.6664	6812.31	1090.53
hsa-mir-23b-5p	0	504.615	985.112	Y	http://www.ncbi.nlm.nih.gov/pubmed/19574461
hsa-mir-25-5p	0	2220.31	114.246
hsa-mir-2682-3p	0	832.615	1375.28
hsa-mir-2682-5p	46.71	9541.46	6258.7
hsa-mir-296-3p	48.8332	842.319	109.053
hsa-mir-296-5p	0	4361.32	456.984
hsa-mir-299-3p	97.6664	81873.8	25409.4
hsa-mir-299-5p	48.8332	25079.4	17539.4
hsa-mir-301a-5p	97.6664	1059.69	218.106
hsa-mir-3117-3p	0	20046.2	51924.8
hsa-mir-3117-5p	0	582.831	659.771
hsa-mir-3125	0	499.569	959.667
hsa-mir-3128	46.71	217.204	469.402
hsa-mir-3129-3p	0	2119.38	981.477
hsa-mir-3129-5p	0	1059.69	908.775
hsa-mir-3130-3p	0	792.967	114.246
hsa-mir-3130-5p	0	222.031	685.476
hsa-mir-3137	0	138.769	299.896
hsa-mir-3138	89.5275	1248.92	410.968
hsa-mir-3139	0	434.408	104.312
hsa-mir-3145-3p	74.6063	693.846	1132.94
hsa-mir-3152-5p	0	1816.62	926.951
hsa-mir-3155b	0	101.764	133.287
hsa-mir-3162-5p	0	304.086	312.935
hsa-mir-3187-3p	0	2664.37	719.75
hsa-mir-3187-5p	0	724.013	104.312
hsa-mir-3189-5p	0	1198.97	1247.57
hsa-mir-3192	0	144.803	156.467
hsa-mir-3193	0	681.231	545.265
hsa-mir-3195	6.31959	454.945	130.543
hsa-mir-3196	59.685	172.969	151.082
hsa-mir-3197	0	289.605	208.623
hsa-mir-3200-5p	0	605.538	654.318
hsa-mir-320e	73.6373	208.491	159.87
hsa-mir-323a-3p	0	31560.1	15708.8
hsa-mir-323a-5p	0	605.538	218.106
hsa-mir-323b-3p	0	5298.46	2780.85
hsa-mir-329	0	38140.7	18793.5
hsa-mir-337-5p	0	24583.7	3170.33
hsa-mir-33b-3p	48.8332	227.077	218.106
hsa-mir-345-3p	0	756.923	272.633
hsa-mir-34b-3p	0	454.154	436.212
hsa-mir-34b-5p	93.42	302.197	1147.43
hsa-mir-3619-3p	0	630.769	545.265
hsa-mir-3619-5p	0	529.846	327.159
hsa-mir-3648	0	211.458	114.246
hsa-mir-3656	5.45196	129.854	148.716
hsa-mir-365a-5p	93.42	1279.09	2836.17
hsa-mir-3661	0	1059.69	290.808
hsa-mir-3687	89.5275	138.769	299.896
hsa-mir-3688-3p	0	302.769	981.477
hsa-mir-369-5p	97.6664	49048.6	14940.3
hsa-mir-3692-3p	0	416.308	499.826
hsa-mir-370	0	160695	51302.7
hsa-mir-376a-3p	81.8537	204526	68474.1
hsa-mir-377-3p	0	155788	42947.3
hsa-mir-377-5p	0	6585.23	3762.33
hsa-mir-379-3p	48.8332	89114.4	40992.6
hsa-mir-380-3p	0	27067.2	11559.6
hsa-mir-380-5p	0	74784	28899.1
hsa-mir-382-5p	0	96140.4	53130.9
hsa-mir-3934	34.1008	649.512	1124.41
hsa-mir-3940-3p	0	302.769	436.212
hsa-mir-3944-3p	0	144.803	104.312
hsa-mir-409-5p	0	26788.5	10952.7
hsa-mir-410	0	278034	80238.8
hsa-mir-411-3p	48.8332	99105.8	40229.2
hsa-mir-412	0	1785.9	730.181
hsa-mir-431-3p	0	24764	7906.34
hsa-mir-431-5p	0	21985	8720.78
hsa-mir-432-5p	93.42	51768.2	19491.3
hsa-mir-433	0	16137.6	4453
hsa-mir-4449	97.6664	151.385	163.58
hsa-mir-4455	12.6392	224.405	127.015
hsa-mir-4498	0	302.769	436.212
hsa-mir-450b-3p	0	315.385	109.053
hsa-mir-4510	0	2573.54	2998.96
hsa-mir-4516	46.8118	299.47	401.371
hsa-mir-452-3p	0	79582.4	32027.8
hsa-mir-4524a-3p	0	1362.46	763.371
hsa-mir-4529-3p	0	687.238	171.369
hsa-mir-454-5p	0	681.231	436.212
hsa-mir-4638-3p	0	289.605	312.935
hsa-mir-4665-5p	93.42	434.408	312.935
hsa-mir-4690-5p	32.5555	181.662	105.545
hsa-mir-4741	0	289.605	417.246
hsa-mir-4743	0	193.07	446.222
hsa-mir-4766-3p	0	317.187	285.615
hsa-mir-4775	36.3119	529.846	799.722
hsa-mir-4781-5p	0	158.593	114.246
hsa-mir-4785	51.1586	237.89	342.738
hsa-mir-4791	90.2961	414.309	672.311
hsa-mir-4804-5p	34.1057	3092.57	1180.54
hsa-mir-485-5p	0	2800.62	2235.59
hsa-mir-487a	0	77667.5	9552.53
hsa-mir-487b	97.6664	64944	19520.5
hsa-mir-493-3p	19.5333	25802	3596.33
hsa-mir-493-5p	0	45225	4012.24
hsa-mir-496	48.8332	23937.7	6110.6
hsa-mir-497-3p	0	7039.38	2126.53
hsa-mir-499a-3p	48.8332	151.385	109.053	Y	http://www.ncbi.nlm.nih.gov/pubmed/17379831
hsa-mir-5002-5p	0	277.538	849.705
hsa-mir-504	97.6664	5298.46	15794.5
hsa-mir-5088	0	144.803	104.312
hsa-mir-515-3p	0	151.385	109.053
hsa-mir-5189	0	416.308	599.792
hsa-mir-539-3p	0	33397.3	16465.7
hsa-mir-539-5p	0	28011.2	5192.14
hsa-mir-541-3p	0	1392.74	654.318
hsa-mir-541-5p	85.9464	932.529	287.9
hsa-mir-543	97.6664	29217.2	8942.35
hsa-mir-548v	4.06943	737.099	230.01
hsa-mir-550a-5p	67.7753	2389.24	1251.74
hsa-mir-556-3p	0	454.154	109.053
hsa-mir-556-5p	0	3633.23	163.58
hsa-mir-5580-3p	0	605.538	109.053
hsa-mir-5582-3p	0	378.462	109.053
hsa-mir-561-5p	0	1387.69	581.616
hsa-mir-573	0	5501.21	599.792
hsa-mir-584-3p	0	454.154	1013.03
hsa-mir-597	0	151.385	218.106
hsa-mir-600	0	144.803	104.312
hsa-mir-615-3p	0	2814.38	109.053
hsa-mir-636	0	434.408	208.623
hsa-mir-654-5p	0	17333.5	8942.35
hsa-mir-655	0	53393.3	28353.8
hsa-mir-656	0	13031.1	8796.94
hsa-mir-665	0	1793.46	1361.93
hsa-mir-668	0	868.816	730.181
hsa-mir-675-3p	0	333.046	359.875
hsa-mir-758	0	41496.2	23937.1
hsa-mir-770-5p	0	868.816	469.402
hsa-mir-887	0	72538.5	20383.8
hsa-mir-92a-1-5p	93.42	3909.67	1564.67
hsa-mir-92b-5p	97.6664	151.385	327.159
hsa-mir-935	0	23602.8	6363.01
hsa-mir-937	97.6664	454.154	163.58
hsa-mir-939	74.6063	479.91	149.948
hsa-mir-99a-3p	0	29368.6	12032.2

## Sheet: Early_EC
Name	eEPC	LEPC	EC	Biomarker potential	Reference
hsa-mir-3074-5p	204.634	79.2967	114.246
hsa-mir-3140-3p	146.5	75.6923	272.633
hsa-mir-3157-3p	292.999	0	109.053
hsa-mir-3614-3p	326.97	0	156.467
hsa-mir-3685	390.665	0	109.053
hsa-mir-4668-3p	336.312	0	104.312
hsa-mir-4731-3p	537.165	0	109.053
hsa-mir-4802-3p	16815.6	0	104.312
hsa-mir-4999-5p	238.74	0	114.246
hsa-mir-499a-5p	4527.53	0	742.599
hsa-mir-508-3p	591.66	0	104.312
hsa-mir-5683	179.055	0	499.826
hsa-mir-653	10739.3	0	114.246
hsa-mir-660-3p	937.907	26.4322	361.779

## Sheet: ALL
Name	eEPC	LEPC	EC	Biomarker potential	Reference
hsa-let-7a-5p	43979400	21088200	32429300
hsa-let-7b-3p	6310.97	10054.5	17230.4
hsa-let-7b-5p	597367	1480930	1892160
hsa-let-7c	2117330	3732340	4563890
hsa-let-7d-3p	76668.1	27930.5	27045.2
hsa-let-7e-5p	1859650	2779540	3352830
hsa-let-7f-5p	32596300	12246400	20586000
hsa-let-7g-3p	7264.52	11101.5	4112.86
hsa-let-7g-5p	4587800	2320110	2213560	Y	http://www.ncbi.nlm.nih.gov/pubmed/24093444
hsa-let-7i-3p	26093.2	9133.54	26840.7
hsa-mir-1	181879	529.846	1054.18
hsa-mir-100-5p	5908.82	5194090	2722050
hsa-mir-101-3p	20635900	2794010	10011500
hsa-mir-101-5p	5896.88	4512.94	2497.31
hsa-mir-103a-3p	6418140	3708570	5166130
hsa-mir-106a-5p	163796	1429340	846145
hsa-mir-106b-3p	18947.3	27375.4	34678.9
hsa-mir-106b-5p	253829	1862080	1024800
hsa-mir-107	2945490	1774200	2441140
hsa-mir-10a-3p	1367.33	11644	16494.3
hsa-mir-10a-5p	948862	4569720	8273950
hsa-mir-10b-5p	798783	4444960	8194570
hsa-mir-1179	239.806	1004.42	656.915
hsa-mir-1180	195.333	4390.15	4034.96
hsa-mir-1185-5p	102.317	52758.7	12452.8
hsa-mir-122-5p	309.277	378.462	3444.26
hsa-mir-1246	44838.6	1225.66	14429.6
hsa-mir-1249	10674.9	1352.14	2432.92
hsa-mir-125a-3p	2832.32	23417.4	11995.8
hsa-mir-125a-5p	385746	631111	419138
hsa-mir-125b-2-3p	585.998	83032.4	74447.9	Y	http://www.ncbi.nlm.nih.gov/pubmed/22391569
hsa-mir-125b-5p	8757.42	1385130	910019
hsa-mir-126-3p	94882.9	94773200	66135100	Y	http://www.ncbi.nlm.nih.gov/pubmed/18227515
hsa-mir-126-5p	25221.2	20625100	12448800
hsa-mir-1260b	1901.58	1620.86	1050.13
hsa-mir-127-3p	1562.66	1840160	1068080
hsa-mir-1270	1915.11	5864.51	7527.82
hsa-mir-1271-5p	156.806	334.759	352.259
hsa-mir-1277-3p	1572.74	5846.26	4413.22
hsa-mir-1278	488.332	832.615	1199.58
hsa-mir-128	81843.5	53578.1	53356.7
hsa-mir-1280	1652.68	1575.25	1017.66
hsa-mir-1287	1367.33	5878.77	4144.02
hsa-mir-1290	41721	919.83	6091.01
hsa-mir-1292	1804.87	19183.5	5086.23
hsa-mir-1296	830.164	6191.63	9934.73
hsa-mir-1301	8472.52	7909.85	3798.68
hsa-mir-1304-3p	361.581	2321.98	1814.57
hsa-mir-1306-3p	358.11	555.077	133.287
hsa-mir-1307-3p	46977.5	207170	193296
hsa-mir-130a-3p	3865.96	303331	95357.4
hsa-mir-130b-3p	25690	310901	192230
hsa-mir-130b-5p	789.648	9643.1	4345.16
hsa-mir-132-3p	206077	16803.7	26533.6
hsa-mir-132-5p	6885.48	984	490.739
hsa-mir-134	390.665	500004	483245
hsa-mir-136-3p	138.361	83288.9	52672.6
hsa-mir-137	7286.76	456635	219419
hsa-mir-138-5p	1821.69	3040.86	12778.2
hsa-mir-139-3p	1465	19377.2	78872.6
hsa-mir-139-5p	11085.1	124423	301025
hsa-mir-140-3p	7254840	2516100	2964820
hsa-mir-140-5p	952928	352672	300168
hsa-mir-141-3p	7979.1	2952	1887.83
hsa-mir-142-3p	10755100	8181.35	1929.76
hsa-mir-143-3p	208304	52301.9	80984.4
hsa-mir-144-5p	5176.32	756.923	2035.66
hsa-mir-145-5p	797.084	2568.75	797.239	Y	http://www.ncbi.nlm.nih.gov/pubmed/19487295
hsa-mir-146a-3p	3908.56	1606.59	1718.29
hsa-mir-146a-5p	16656300	4798980	4007680	Y	http://www.ncbi.nlm.nih.gov/pubmed/21171923
hsa-mir-146b-5p	18228100	234029	197207
hsa-mir-148a-3p	2566330	162436	385724
hsa-mir-148a-5p	11923.1	2270.77	2399.17
hsa-mir-148b-3p	1667310	866944	930659
hsa-mir-148b-5p	216868	102574	115814
hsa-mir-150-5p	96234.2	605.538	981.477
hsa-mir-151a-3p	44947.6	1123770	1445330
hsa-mir-151a-5p	5994.69	89379.7	83714.4
hsa-mir-151b	1752.76	13011.7	14005.8
hsa-mir-152	293928	525376	858052
hsa-mir-153	976.664	605.538	1635.8
hsa-mir-155-5p	346955	700080	305259
hsa-mir-15a-5p	1061350	568571	388948
hsa-mir-15b-3p	23645	49114.2	62894.5
hsa-mir-16-1-3p	2246.33	2422.15	872.424
hsa-mir-16-2-3p	5493.73	13921.1	12230.7
hsa-mir-16-5p	3932680	1215660	893140	Y	http://www.ncbi.nlm.nih.gov/pubmed/23263626
hsa-mir-17-3p	23811.1	108013	66897
hsa-mir-17-5p	168124	1444470	856958
hsa-mir-181a-2-3p	49516.8	79476.9	104200
hsa-mir-181b-5p	66263.3	322251	222426	Y	http://www.ncbi.nlm.nih.gov/pubmed/17540974
hsa-mir-181c-3p	2181.22	8830.77	11795.9
hsa-mir-181c-5p	6836.65	10647.4	25518.4
hsa-mir-181d	19570.2	120170	80762.5
hsa-mir-182-5p	12898.9	13356.5	57471.8
hsa-mir-183-5p	793.539	2528.12	10141.9
hsa-mir-184	1709.16	1211.08	12622.9
hsa-mir-185-3p	5420.48	10296.9	5643.49
hsa-mir-186-3p	8161.25	14520.3	8696.98
hsa-mir-186-5p	944550	2587230	1177580
hsa-mir-188-3p	1023.17	158.593	114.246
hsa-mir-188-5p	5388.7	19122.9	12722.2
hsa-mir-18a-3p	467.1	8253.75	2138.39
hsa-mir-18a-5p	17391.7	479912	169289
hsa-mir-18b-5p	13935.2	435458	139508
hsa-mir-190a	11202.3	1589.54	6413.23
hsa-mir-190b	1261.91	1427.34	2342.04
hsa-mir-191-3p	781.331	5449.85	1635.8
hsa-mir-191-5p	2225930	1339080	1553150
hsa-mir-193a-3p	7832.84	100684	41886.1
hsa-mir-193a-5p	26369.9	66684.9	48146.9
hsa-mir-193b-3p	6352.22	100310	74694.8
hsa-mir-193b-5p	195.333	1362.46	2399.17
hsa-mir-194-5p	10971.2	58484.9	32497.8
hsa-mir-195-5p	2772.8	118250	100432
hsa-mir-196a-5p	661.961	277098	22246.8
hsa-mir-196b-5p	2088.98	205234	17612.1
hsa-mir-197-3p	242800	102565	122115
hsa-mir-199a-3p	9226.22	142152	129895
hsa-mir-199a-5p	1121.04	60805	8936.03
hsa-mir-199b-3p	4613.11	70357.2	63911.3	Y	http://www.ncbi.nlm.nih.gov/pubmed/17712037
hsa-mir-199b-5p	3469.89	434.408	625.87	Y	http://www.ncbi.nlm.nih.gov/pubmed/21102440
hsa-mir-19a-3p	112795	622685	279468
hsa-mir-19b-1-5p	840.78	15721.4	5737.14
hsa-mir-19b-3p	239811	1236970	565995
hsa-mir-200a-3p	7498.9	1135.38	1451.62
hsa-mir-200b-3p	9896.86	2926.77	2835.38
hsa-mir-200c-3p	11148.1	2509.91	2503.48
hsa-mir-203	5111.21	2169.85	581.616
hsa-mir-20a-3p	2050.99	15293.9	7033.92
hsa-mir-20a-5p	206083	1616380	945304
hsa-mir-20b-5p	76634.4	785761	406161
hsa-mir-21-3p	40006	199352	140351
hsa-mir-210	4980.98	50713.8	41055.9	Y	http://www.ncbi.nlm.nih.gov/pubmed/21360638
hsa-mir-2110	1562.66	2270.77	2617.27
hsa-mir-2116-3p	219.251	317.187	456.984
hsa-mir-2116-5p	341.057	634.374	456.984
hsa-mir-212-3p	3990.37	2378.9	1142.46
hsa-mir-218-5p	9924.76	124972	4569.84
hsa-mir-219-1-3p	195.333	1211.08	654.318
hsa-mir-219-5p	204.634	475.78	942.53
hsa-mir-22-3p	908455	1626570	1353620
hsa-mir-22-5p	184676	94556.5	114740
hsa-mir-221-3p	71253.3	1208290	2262990	Y	http://www.ncbi.nlm.nih.gov/pubmed/23555914
hsa-mir-221-5p	40943.7	783522	569719	Y	http://www.ncbi.nlm.nih.gov/pubmed/17379831
hsa-mir-222-3p	24251.1	1544680	1405160	Y	http://www.ncbi.nlm.nih.gov/pubmed/23555914
hsa-mir-222-5p	292.999	1098080	65322.8
hsa-mir-223-3p	908326	151.385	490.739
hsa-mir-224-3p	280.26	2027.24	3817.8
hsa-mir-224-5p	409.269	99056	149091
hsa-mir-2277-3p	102.317	991.209	742.599
hsa-mir-2277-5p	537.165	1006.08	1399.51
hsa-mir-2278	195.333	302.769	109.053
hsa-mir-2355-3p	8753.35	13180.6	15551.9
hsa-mir-23a-3p	3310020	2842090	4841640
hsa-mir-23a-5p	976.664	3380.92	4207.63	Y	http://www.ncbi.nlm.nih.gov/pubmed/19574461
hsa-mir-23b-3p	1710850	983115	2491820
hsa-mir-23c	29797.1	36578.3	73726.3
hsa-mir-24-1-5p	1367.33	20891.1	12759.2
hsa-mir-24-2-5p	84263.3	569988	222297
hsa-mir-24-3p	13364600	119415000	45186000
hsa-mir-26a-1-3p	488.332	1211.08	327.159
hsa-mir-26a-2-3p	9417.83	3645.85	3635.1
hsa-mir-26a-5p	5791500	1439580	1707500
hsa-mir-26b-3p	4004.32	1513.85	817.898
hsa-mir-26b-5p	2522200	629779	743046
hsa-mir-27a-3p	2072720	4056310	7057160	Y	http://www.ncbi.nlm.nih.gov/pubmed/22207734
hsa-mir-27a-5p	38382.9	202704	134630
hsa-mir-27b-3p	1639700	3747500	6622530	Y	http://www.ncbi.nlm.nih.gov/pubmed/17540974
hsa-mir-27b-5p	1269.66	34381.1	24536.9
hsa-mir-29a-3p	1670200	1966710	2821700
hsa-mir-29a-5p	13563.7	69014.7	57398.2
hsa-mir-29b-1-5p	294.162	4301.85	2799.03
hsa-mir-29b-2-5p	4199.65	5904	7306.55
hsa-mir-29b-3p	769406	4263180	2226600
hsa-mir-29c-3p	1489150	1879450	2607070
hsa-mir-29c-5p	43534.8	17409.2	17802.9
hsa-mir-301a-3p	17002.4	52563.4	27207.9
hsa-mir-301b	3649.22	21141.2	14342.8
hsa-mir-3065-3p	44564.8	289.605	2086.23
hsa-mir-3065-5p	30747.6	2461.65	4589.71
hsa-mir-30a-5p	11183900	8306640	22959200
hsa-mir-30b-3p	2221.91	605.538	763.371
hsa-mir-30b-5p	924566	280926	479147
hsa-mir-30c-2-3p	5298.4	68454.7	75492.8
hsa-mir-30d-3p	4668.65	3990.55	6923.67
hsa-mir-30d-5p	4865090	6371500	18308800
hsa-mir-30e-5p	8067980	6487390	17971700
hsa-mir-31-3p	644.598	181750	173815
hsa-mir-31-5p	869.696	11019200	412503
hsa-mir-3136-5p	280.26	434.408	1043.12
hsa-mir-3157-5p	195.333	151.385	109.053
hsa-mir-3158-3p	418.57	7050.2	3848.01
hsa-mir-3164	488.332	1412.92	654.318
hsa-mir-3174	1121.04	1013.62	625.87
hsa-mir-3176	565.437	14110.6	4230.11
hsa-mir-3177-3p	409.269	2696.09	1770.81
hsa-mir-3181	282.718	525.862	126.272
hsa-mir-3190-3p	653.94	289.605	121.697
hsa-mir-3194-5p	409.269	898.696	685.476
hsa-mir-32-3p	1111.77	628.246	327.159
hsa-mir-32-5p	465283	114549	122072
hsa-mir-3200-3p	1465	11959.4	18866.2
hsa-mir-320a	93106.4	237069	170744
hsa-mir-320b	58283.7	247195	144990
hsa-mir-320c	772.669	1594.16	921.784
hsa-mir-320d	128.753	509.275	442.212
hsa-mir-324-3p	1718.93	8201.49	3610.32
hsa-mir-324-5p	11584.1	30408.6	24878.3
hsa-mir-326	12077	14242.9	24372.9
hsa-mir-328	9452.71	5581.41	10232.8
hsa-mir-330-3p	6048.95	147792	9718.36
hsa-mir-330-5p	1182.85	12351.1	5028.56
hsa-mir-331-3p	45208.3	70032.2	89129.6
hsa-mir-331-5p	3027.66	22493.2	13426.2
hsa-mir-335-3p	1709.16	85242.6	436.212
hsa-mir-335-5p	9435.42	104704	1043.12
hsa-mir-337-3p	195.333	161243	70315.6
hsa-mir-338-3p	123711	16702.8	23520.9
hsa-mir-338-5p	35599.4	1968	3871.38
hsa-mir-339-3p	43113.3	264989	87673.9
hsa-mir-339-5p	5752.41	9034.26	5397.57
hsa-mir-33a-3p	9518.99	1740.92	3416.99
hsa-mir-33a-5p	2625.75	27036	17570.3
hsa-mir-33b-5p	322.299	3122.5	2589.1
hsa-mir-340-3p	40890.7	4087.38	5452.65
hsa-mir-340-5p	480553	21240.1	31316
hsa-mir-342-3p	124291	185361	57015.8
hsa-mir-342-5p	6343.66	4757.8	2056.43
hsa-mir-345-5p	857.761	16116.4	3516.14
hsa-mir-34a-5p	429520	265990	464690
hsa-mir-34c-5p	9809.1	21575.6	370923
hsa-mir-3605-5p	5016.65	2172.04	4495.83
hsa-mir-3607-3p	3509.48	1776.25	1019.65
hsa-mir-3609	179.055	462.564	233.252
hsa-mir-361-3p	50294.1	23460.3	27851.2
hsa-mir-361-5p	75787.3	122661	128650
hsa-mir-3611	282.514	883.592	628.353
hsa-mir-3613-5p	65652.9	11902.2	14856.8
hsa-mir-3614-5p	716.22	289.605	110.831
hsa-mir-3615	2046.34	3171.87	1846.98
hsa-mir-362-3p	26921	3330.46	9160.45
hsa-mir-3620	292.999	529.846	599.792
hsa-mir-363-3p	12599	454.154	218.106
hsa-mir-3653	1445.86	263.134	266.574
hsa-mir-365a-3p	23254.1	59392.3	91162.5
hsa-mir-365b-3p	23254.1	59392.3	91162.5
hsa-mir-365b-5p	2099.83	7972.92	9687.54
hsa-mir-3662	179.055	2081.54	1199.58
hsa-mir-3676-3p	161.15	3063.67	3078.93
hsa-mir-3677-3p	146.5	1059.69	708.845
hsa-mir-3679-5p	197.405	837.442	543.91
hsa-mir-3682-3p	136.423	330.403	228.492
hsa-mir-3684	204.634	396.483	228.492
hsa-mir-369-3p	613.903	606020	209155
hsa-mir-3691-5p	1307.88	2751.25	3616.14
hsa-mir-374a-3p	2958670	910897	1738290
hsa-mir-374a-5p	627160	173177	164487
hsa-mir-374b-3p	6983.15	4743.38	3520.6
hsa-mir-374b-5p	586123	161924	152383
hsa-mir-374c-5p	149959	55321	47987.2
hsa-mir-375	585.998	151.385	1526.74
hsa-mir-376a-5p	488.332	1453330	263211
hsa-mir-376b	136.733	73365.8	15181.5
hsa-mir-376c	204.634	823858	217201
hsa-mir-378a-3p	27329100	741982	3088870
hsa-mir-378a-5p	8752.53	1740.92	2502.77
hsa-mir-378c	141217	15356	47696.8
hsa-mir-378d	46637.4	2325.41	8967.69
hsa-mir-378f	35262.2	1491.49	6275.38
hsa-mir-378g	36230	1564.17	6155.04
hsa-mir-378i	263956	20613.6	66186.9
hsa-mir-379-5p	3069.51	3107970	2761170
hsa-mir-381	878.997	1321610	630385
hsa-mir-382-3p	102.317	23154.6	12224.3
hsa-mir-3911	292.999	605.538	1690.32
hsa-mir-3912	1739.39	2616.79	4398.47
hsa-mir-3913-5p	911.553	1564.31	999.653
hsa-mir-3917	464.854	430.185	119.958
hsa-mir-3928	8692.31	5487.69	8288.03
hsa-mir-409-3p	195.333	181566	106517
hsa-mir-411-5p	1944.03	1004110	527474
hsa-mir-422a	15509	799.265	2192.46
hsa-mir-423-3p	147449	361669	156590
hsa-mir-423-5p	763027	1295870	419853
hsa-mir-424-3p	3888.05	27119.5	19821.7
hsa-mir-424-5p	612189	1073700	914806
hsa-mir-425-5p	571544	1208810	581850
hsa-mir-429	2563.74	908.308	872.424
hsa-mir-4326	966.897	6771.94	3958.62
hsa-mir-4420	390.665	2422.15	1526.74
hsa-mir-4435	195.333	6459.08	3853.21
hsa-mir-4444	1362.81	357.716	710.864
hsa-mir-4454	1279.22	5895.73	1591.67
hsa-mir-4461	193.068	585.043	678.516
hsa-mir-4485	171.893	630.012	1777.38
hsa-mir-449a	292.999	454.154	981.477
hsa-mir-449b-5p	292.999	454.154	872.424
hsa-mir-4504	1188.27	731.692	708.845
hsa-mir-450a-5p	11752.5	41206.9	58870.5
hsa-mir-450b-5p	2588.16	22770.8	30725.5
hsa-mir-4517	601.625	12655.8	7485.4
hsa-mir-451a	3418.32	1362.46	10305.5
hsa-mir-452-5p	2222.65	635761	991514
hsa-mir-4521	4785.65	27429.2	18102.8
hsa-mir-4532	389.85	10276.2	4527.67
hsa-mir-455-3p	4058.58	119710	77322.9
hsa-mir-455-5p	585.998	71529.2	63232.6
hsa-mir-4645-3p	244.166	2119.38	3880.47
hsa-mir-4657	840.78	289.605	104.312
hsa-mir-4662a-5p	1562.66	151.385	163.58
hsa-mir-4677-3p	9352.1	7241.23	20595.3
hsa-mir-4677-5p	1172	1059.69	518.002
hsa-mir-4680-3p	102.317	317.187	228.492
hsa-mir-4746-5p	653.94	2099.64	1147.43
hsa-mir-4766-5p	422.058	872.264	628.353
hsa-mir-4772-5p	1569.64	302.769	218.106
hsa-mir-4786-5p	292.999	227.077	163.58
hsa-mir-4792	15537.3	40753.9	144343
hsa-mir-4797-3p	187.581	498.436	171.369
hsa-mir-485-3p	585.998	72588.9	30425.8
hsa-mir-486-5p	1855.66	454.154	654.318
hsa-mir-489	21291.3	151.385	109.053
hsa-mir-491-3p	390.665	2289.69	3671.45
hsa-mir-491-5p	976.664	5449.85	5016.44
hsa-mir-494	320.904	2066160	255173
hsa-mir-495	390.665	128475	51745.7
hsa-mir-497-5p	306.951	33468.2	34829.6
hsa-mir-5000-3p	292.999	151.385	218.106
hsa-mir-5001-3p	195.333	151.385	109.053
hsa-mir-5001-5p	268.583	867.308	699.757
hsa-mir-500a-3p	52162.7	19805.9	37966.5
hsa-mir-501-3p	24137.8	10218.2	17755.4
hsa-mir-501-5p	3222.99	9840	5670.76
hsa-mir-5010-3p	1660.33	529.846	872.424
hsa-mir-502-3p	30090.1	16525.9	29478.6
hsa-mir-503	12144.6	346265	136267
hsa-mir-505-3p	24614.3	29845	43761.2
hsa-mir-505-5p	2343.99	2270.77	4580.23
hsa-mir-511	60444.6	1321.61	4965.89
hsa-mir-5187-5p	488.332	454.154	763.371
hsa-mir-532-3p	42447.5	13019.1	23067.6
hsa-mir-532-5p	214467	82989.6	153590
hsa-mir-542-3p	99905.1	388819	762810
hsa-mir-542-5p	2615.76	65595.6	32753.8
hsa-mir-545-5p	218.389	441.894	191.716
hsa-mir-548a-3p	2851.43	175.038	203.426
hsa-mir-548al	319.043	164	227.194
hsa-mir-548e	4885.47	1210.13	1591.27
hsa-mir-548j	694.456	729.89	1083.21
hsa-mir-548k	1244.8	688.8	163.58
hsa-mir-550a-3-5p	331.778	3954.92	2159.25
hsa-mir-550a-3p	301.138	2073.78	1853.9
hsa-mir-551a	153.476	1110.15	228.492
hsa-mir-5581-3p	1204.55	302.769	218.106
hsa-mir-5690	44766.2	2220.31	2284.92
hsa-mir-5699	146.5	756.923	1254.11
hsa-mir-574-3p	4458.15	7319.68	11792.9
hsa-mir-576-3p	126.807	272.714	257.978
hsa-mir-576-5p	866.158	496.814	425.291
hsa-mir-580	2864.88	2119.38	1417.69
hsa-mir-582-3p	10420.7	95877.7	167999
hsa-mir-582-5p	4468	26953.4	35081.5
hsa-mir-584-5p	257.689	8873.69	14388.7
hsa-mir-589-3p	1521.97	6465.38	6347.79
hsa-mir-589-5p	28437.2	61689.2	63614.3
hsa-mir-590-5p	19959.8	33590.2	19142.4
hsa-mir-598	50379.6	98540.6	113454
hsa-mir-618	560.52	1448.03	104.312
hsa-mir-624-3p	423.885	634.374	114.246
hsa-mir-624-5p	996.197	2851.08	763.371
hsa-mir-625-3p	5348.86	13299.5	2017.48
hsa-mir-625-5p	1108.44	3356.89	568.51
hsa-mir-627	12404.4	49303.4	19581.8
hsa-mir-628-5p	22414.4	66017.4	31952.5
hsa-mir-629-3p	1318.5	4238.77	436.212
hsa-mir-629-5p	10453.4	12291	7311.75
hsa-mir-641	1076.02	3191.69	899.688
hsa-mir-643	781.331	529.846	327.159
hsa-mir-644b-3p	1957.77	302.769	2199.24
hsa-mir-644b-5p	649.074	508.82	336.342
hsa-mir-651	13624.5	3507.08	7506.48
hsa-mir-652-3p	95328.9	33415.6	19079.1
hsa-mir-652-5p	2922.18	532.874	863.7
hsa-mir-654-3p	207.541	181345	168634
hsa-mir-659-5p	2050.99	1248.92	2499.13
hsa-mir-660-5p	104064	18166.2	36569.1
hsa-mir-664-3p	37937.9	8108.95	37364.4
hsa-mir-664-5p	3625.86	3191.69	6567.72
hsa-mir-671-3p	699.167	951.56	1256.71
hsa-mir-671-5p	5418.36	87259.7	40487.8
hsa-mir-7-1-3p	7233.82	3885.54	4816.51
hsa-mir-7-5p	40624.3	69321.6	29691.3
hsa-mir-744-3p	2636.99	8250.46	3162.54
hsa-mir-760	107.433	1332.18	499.826
hsa-mir-766-3p	1365	2071.63	1275.1
hsa-mir-766-5p	390.665	151.385	218.106
hsa-mir-769-3p	467.1	3764.87	2399.17
hsa-mir-769-5p	41876.1	87239.6	108044
hsa-mir-874	1757.99	22152.6	31962.9
hsa-mir-877-5p	10327.9	176299	28708.3
hsa-mir-889	204.634	212145	105183
hsa-mir-9-3p	23439.9	454.154	763.371
hsa-mir-9-5p	34666.8	2027.24	5085.19
hsa-mir-92a-3p	189265	932569	775170
hsa-mir-92b-3p	8527.2	61559.7	36824.9
hsa-mir-93-3p	1318.5	3179.08	2126.53
hsa-mir-93-5p	484196	922610	821854
hsa-mir-940	624.135	3089.6	1460.44
hsa-mir-942	878.997	1438.15	381.686
hsa-mir-95	2677.95	3421.03	16605.1
hsa-mir-96-5p	186.84	1592.83	6053.67
hsa-mir-98	290285	180961	307668
hsa-mir-99a-5p	7276.15	3536470	1642830
hsa-mir-99b-3p	3174.16	36493.8	25132.2
